# Supplementary material for: Multi-level suppression of receptor-PI3K-mTORC1 by fatty acid synthase inhibitors is crucial for their efficacy against ovarian cancer cells
Source: Oncotarget. 2017 Jan 10;8(7):11600–13. doi: 10.18632/oncotarget.14591 (PMC5355289; doi:10.18632/oncotarget.14591)
Supplement: Supplementary file 2 [file oncotarget-08-11600-s002.xlsx]

## Sheet: Tabelle1
molecular ions [M-H]-	Lipid species (1)	Carboxylate anions [RCOO]- (2)		% Composition of individual Phosphoinositides						t-test
			Preferential fatty acid composition (3)	SK3+DMSO mean (n=3)	SD	SK3+C75 mean (n=3)	SD	SK3+G28UCM mean (n=3)	SD	C75 vs. DMSO	G28UCM vs. DMSO
m/z 807	PI32:1	227, 281 253, 255	PI(14:0/18:1(9Z)) PI(16:0/16:1(9Z))	2.32962	0.465925	1.2949	0.258981	2.11225	0.42245	0.028251	0.581663
m/z 809	PI32:0	227, 283 255	PI(14:0/18:0) PI(16:0/16:0)	3.82476	0.764951	2.33918	0.467836	1.9312	0.38624	0.0454869	0.0186612
m/z 831	PI34:3	n.a.	PI(16:0/18:2(9Z,12Z))	0.799722	0.159944	1.08605	0.21721	1.14665	0.22933	0.139838	0.0980742
m/z 833	PI34:2	253, 281 255, 279	PI(16:1(9Z)/18:1(9Z)) PI(16:0/18:2(9Z,12Z))	2.85118	0.570236	1.33668	0.267335	2.0519	0.41038	0.0140859	0.120098
m/z 835	PI34:1	255, 281 253, 283	PI(16:0/18:1(9Z)) PI(18:0/16:1(9Z))	14.2559	2.85118	6.68338	1.33668	7.242	1.4484	0.0140859	0.0191237
m/z 855	PI36:5	255, 301 277, 279 253, 303 275, 281	PI(16:0/20:5(5Z,8Z,11Z,14Z,17Z)) PI(18:2(9Z,12Z)/18:3(9Z,12Z,15Z)) PI(16:1(9Z)/20:4(5Z,8Z,11Z,14Z)) PI(18:4(6Z,9Z,12Z,15Z)/18:1(9Z))	1.84284	0.368567	1.33668	0.267335	2.47435	0.49487	0.12647	0.150967
m/z 857	PI36:4	255, 303 277, 281 253, 305	PI(16:0/20:4(5Z,8Z,11Z,14Z)) PI(18:1(11E)/18:3(9Z,12Z,15Z)) PI(16:1(9Z)/20:3(8Z,11Z,14Z))	2.32962	0.465925	3.34169	0.668338	2.7761	0.55522	0.0978055	0.346122
m/z 859	PI36:3	277, 283 279, 281 255, 305 253, 307	PI(18:0/18:3(9Z,12Z,15Z)) PI(18:1(9Z)/18:2(9Z,12Z)) PI(16:0/20:3(8Z,11Z,14Z)) PI(20:2(11Z,14Z)/16:1(9Z))	2.53825	0.50765	1.92147	0.384294	2.7761	0.55522	0.16868	0.613082
m/z 861	PI36:2	279, 283 255, 307 281	PI(18:0/18:2(9Z,12Z)) PI(16:0/20:2(11Z,14Z)) PI(18:1(9Z)/18:1(9Z))	10.0834	2.01669	7.5188	1.50376	8.449	1.6898	0.152181	0.34251
m/z 863	PI36:1	255, 309 281, 283	PI(16:0/20:1(11Z)) PI(18:0/18:1(9Z))	17.0376	3.40751	10.0251	2.00501	13.8805	2.7761	0.0372164	0.28138
m/z 883	PI38:5	283, 301 281, 303 279, 305	PI(18:0/20:5(5Z,8Z,11Z,14Z,17Z)) PI(18:1(9Z)/20:4(5Z,8Z,11Z,14Z)) PI(18:2(9Z,12Z)/20:3(8Z,11Z,14Z))	3.19889	0.639777	3.88471	0.776942	3.68135	0.73627	0.303289	0.439889
m/z 885	PI38:4	283, 303 281, 305 255, 331	PI(18:0/20:4(5Z,8Z,11Z,14Z)) PI(18:1(11E)/20:3(8Z,11Z,14Z)) PI(16:0/22:4(7Z,10Z,13Z,16Z))	13.9082	2.78164	34.2523	6.85046	22.933	4.5866	0.00886713	0.0435021
m/z 887	PI38:3	281, 307 283, 305 279, 309	PI(18:1(11E)/20:2(11Z,14Z)) PI(18:0/20:3(8Z,11Z,14Z)) PI(18:2(9Z,12Z)/20:1(11Z))	9.73574	1.94715	11.2782	2.25564	11.4665	2.2933	0.420632	0.375425
m/z 889	PI38:2	281, 309 255, 335 283, 307	PI(18:1(9Z)/20:1(11Z)) PI(16:0/22:2(13Z,16Z)) PI(18:0/20:2(11Z,14Z))	5.21558	1.04312	1.67084	0.334169	2.414	0.4828	0.00497514	0.0134599
m/z 901	PI40:10/PI(O-40:3)	301 283, 333	PI(20:5(5Z,8Z,11Z,14Z,17Z)/20:5(5Z,8Z,11Z,14Z,17Z)) PI(O-18:0/22:3(10Z,13Z,16Z))	1.49513	0.299026	1.67084	0.334169	1.5691	0.31382	0.534572	0.782274
m/z 903	PI40:9/PI(O-40:2)	n.a.	PI(20:5(5Z,8Z,11Z,14Z,17Z)/20:4(5Z,8Z,11Z,14Z)) PI(O-18:0/22:2(13Z,16Z))	1.11266	0.222531	1.42022	0.284043	1.0863	0.21726	0.213899	0.890404
m/z 909	PI40:6	279, 331 303, 307 281, 329 283, 327 305	PI(18:2(9Z,12Z)/22:4(7Z,10Z,13Z,16Z)) PI(20:2(11Z,14Z)/20:4(5Z,8Z,11Z,14Z)) PI(18:1(9Z)/22:5(7Z,10Z,13Z,16Z,19Z)) PI(18:0/22:6(4Z,7Z,10Z,13Z,16Z,19Z)) PI(20:3(8Z,11Z,14Z)/20:3(8Z,11Z,14Z))	1.32128	0.264256	1.37845	0.275689	2.414	0.4828	0.808216	0.0263238
m/z 911	PI40:5	283, 329 303, 309 281, 331 305, 307 281, 331	PI(18:0/22:5(7Z,10Z,13Z,16Z,19Z)) PI(20:1(11Z)/20:4(5Z,8Z,11Z,14Z)) PI(18:1(11E)/22:4(7Z,10Z,13Z,16Z)) PI(20:2(11Z,14Z)/20:3(8Z,11Z,14Z)) PI(18:1(9Z)/22:4(7Z,10Z,13Z,16Z))	2.01669	0.403338	2.08855	0.417711	2.59505	0.51901	0.840746	0.202181
m/z 913	PI40:4	303, 311 283, 331 281, 333 305, 309	PI(20:0/20:4(5Z,8Z,11Z,14Z)) PI(18:0/22:4(7Z,10Z,13Z,16Z)) PI(18:1(9Z)/22:3(10Z,13Z,16Z)) PI(20:1(11Z)/20:3(8Z,11Z,14Z))	1.91238	0.382476	3.04929	0.609858	3.1382	0.62764	0.052148	0.0446209
m/z 915	PI40:3	283, 333 281, 335	PI(18:0/22:3(10Z,13Z,16Z)) PI(18:1(11E)/22:2(13Z,16Z))	1.14743	0.229485	1.54553	0.309106	1.6898	0.33796	0.147763	0.0829735
m/z 917	PI40:2	281, 337 283, 335 309	PI(18:1(9Z)/22:1(11Z)) PI(18:0/22:2(13Z,16Z)) PI(20:1(11Z)/20:1(11Z))	1.04312	0.208623	0.877193	0.175439	2.1726	0.43452	0.351216	0.0153651
m/z 915	PIP34:1	n.a.	PI(16:0/18:1(9Z))	17.2414	3.44828	23.6842	4.73684	20.1342	4.02685	0.129545	0.398114
m/z 941	PIP36:2	n.a.	PI(18:0/18:2(9Z,12Z))	10.3448	2.06897	13.1579	2.63158	14.094	2.81879	0.219227	0.136852
m/z 943	PIP36:1	n.a.	PI(16:0/20:1(11Z))	27.5862	5.51724	23.6842	4.73684	15.4362	3.08725	0.405282	0.0291434
m/z 965	PIP38:4	n.a.	PI(18:0/20:4(5Z,8Z,11Z,14Z))	17.2414	3.44828	18.4211	3.68421	25.5034	5.10067	0.706262	0.0807597
m/z 967	PIP38:3	n.a.	PI(18:0/20:3(8Z,11Z,14Z))	12.069	2.41379	13.1579	2.63158	15.4362	3.08725	0.625323	0.210905
m/z 969	PIP38:2	n.a.	PI(18:1(9Z)/20:1(11Z))	15.5172	3.10345	7.89474	1.57895	9.39597	1.87919	0.0192417	0.0431431
m/z 995	PIP2(34:1)	n.a.	PI(16:0/18:1(9Z))	20.8333	4.16667	6.79612	1.35922	11.4679	2.29358	0.00516534	0.0270132
m/z 1021	PIP2(36:2)	n.a.	PI(18:0/18:2(9Z,12Z))	10.4167	2.08333	10.6796	2.13592	14.6789	2.93578	0.886072	0.109598
m/z 1023	PIP2(36:1)	n.a.	PI(16:0/20:1(11Z))	29.1667	5.83333	25.2427	5.04854	30.7339	6.14679	0.428079	0.764746
m/z 1045	PIP2(38:4)	n.a.	PI(18:0/20:4(5Z,8Z,11Z,14Z))	12.5	2.5	38.835	7.76699	20.6422	4.12844	0.00502363	0.0431571
m/z 1047	PIP2(38:3)	n.a.	PI(18:0/20:3(8Z,11Z,14Z))	14.5833	2.91667	12.6214	2.52427	16.9725	3.3945	0.428079	0.40749
m/z 1049	PIP2(38:2)	n.a.	PI(18:1(9Z)/20:1(11Z))	12.5	2.5	5.82524	1.16505	5.50459	1.10092	0.0137887	0.0113732
(1) lipid nomencature based on the total number of carbon atoms (CN) and double bonds (DB) of the fatty acid residues.
(2) m/z values of the carboxylate anions detected based on MALDI-QIT-MS/MS analysis.
(3) putative composition of sn-1/2 fatty acid residues based on LIPID MAPS search (http://www.lipidmaps.org/tools). Lipid species based on the most abundant carboxylate anions from MS/MS spectra are highlighted in bold.
Note that saturated fatty acid residues (e.g. 16:0, 18:0) are usually found esterified to the sn-1, while mono- and polyunsaturated acyl groups (e.g. 18:1, 20:4, etc.) are found at the sn-2 position of the glycerol backbone of mammalian phospholipids.
Values represent mean of three independent measurements. Sum of signal within each lipid group = 100%
PI, phosphatidylinositol; PIP, phosphatidylinositol monophosphate; PIP2, phosphatidylinositol bisphospate; n.a., not analysed
